# Supplementary material for: New Pyranone Derivatives and Sesquiterpenoid Isolated from the Endophytic Fungus Xylaria sp. Z184
Source: Molecules. 2024 Apr 11;29(8):1728. doi: 10.3390/molecules29081728 (PMC11051921; doi:10.3390/molecules29081728)
Supplement: Supplementary file 1 [file molecules-29-01728-s001.zip]

Archive with 1 entries (1 files):
- molecules-2945204-supplementary.pdf
